# Supplementary material for: Comprehensive investigation into the influence of glycosylation on head and neck squamous cell carcinoma and development of a prognostic model for risk assessment and anticipating immunotherapy
Source: Front Immunol. 2024 Mar 18;15:1364082. doi: 10.3389/fimmu.2024.1364082 (PMC10982401; doi:10.3389/fimmu.2024.1364082)
Supplement: Supplementary file 1 [file DataSheet_1.csv]

	logFC	AveExpr	t	P.Value	adj.P.Val	B	abs.logFC
B3GNT6	-1.91334752866715	4.23370654561275	-11.1577470363663	1.47671217535613e-20	6.54899809290216e-18	36.1570972150493	1.91334752866715
FUT6	-1.60643928721595	5.18598136818414	-11.7241461808076	5.95646836094619e-22	3.57550550793888e-19	39.311091026997	1.60643928721595
B3GALT5	-1.35490854248545	4.09177000199552	-6.80391519039937	3.62236975990077e-10	1.94987833081181e-08	12.8679946756158	1.35490854248545
GCNT3	-1.27050173842301	5.42294313407972	-9.59063439158625	1.04095148411864e-16	2.3343631640271e-14	27.3425749677937	1.27050173842301
GALNT5	-1.03069196478336	5.39218177939643	-7.97830283871421	7.62037108031428e-13	7.4728678579181e-11	18.6433251864275	1.03069196478336
EXTL1	-1.01910406208172	3.38779432702771	-6.0710247420567	1.37185685078396e-08	5.09533356697116e-07	9.36859265589011	1.01910406208172
ST6GALNAC1	-0.999291085962186	5.8589143980518	-8.06592392033614	4.74820217017024e-13	4.86502431666736e-11	18.8567706924541	0.999291085962186
GALNT16	-0.921454455639159	3.7258030531439	-5.91942645234092	2.83664283120739e-08	9.69368450432211e-07	8.70327937205384	0.921454455639159
ABO	-0.877350223533868	5.66719423374852	-5.89109607839558	3.24570304858887e-08	1.08973104558469e-06	8.09555801953108	0.877350223533868
FUT3	-0.816623541403629	6.15470255907017	-8.34737844445777	1.02870024789881e-13	1.2129478101564e-11	20.241556439609	0.816623541403629
GALNT12	-0.768342541095377	5.76265620662562	-9.20701025395289	8.91311054720672e-16	1.62478349843207e-13	25.2198060152876	0.768342541095377
ST8SIA6	-0.750919444603463	4.10769804513973	-4.69647278985431	6.77729761248946e-06	0.000112063012024878	3.56817118661645	0.750919444603463
ST6GAL2	-0.717845692956274	4.17377044414479	-3.52444974572842	0.000591173959745427	0.00487053451512925	-0.569430098295505	0.717845692956274
B3GNT7	-0.612680184936162	5.75540042077785	-6.06535600861786	1.40986925210821e-08	5.21370877691566e-07	8.97471222249871	0.612680184936162
GALNT17	-0.601147367981645	4.4599026740797	-3.9725943703765	0.000118572109136612	0.00128092796394499	0.860179920984145	0.601147367981645
GYS2	-0.56685563886715	3.00734481315058	-3.26056058540774	0.00142842000403177	0.0099608912907294	-1.35832968746986	0.56685563886715
B3GNT3	-0.543165110928928	6.25519779378245	-6.13778237689958	9.93357530771089e-09	3.79628668688962e-07	8.99747216110748	0.543165110928928
B3GNT8	-0.491972078398383	5.95017748758094	-5.52894271738382	1.76164699483855e-07	4.76293885178664e-06	6.44811297182762	0.491972078398383
ST3GAL4	-0.480096155487599	6.08102356909292	-9.80279397385286	3.15745772158054e-17	7.75364628183335e-15	28.4742430003569	0.480096155487599
GCNT4	-0.465780932639936	4.74713278824244	-3.7978248048881	0.000225397409997775	0.00219297509560213	0.20961935499332	0.465780932639936
XYLT1	-0.463379439056276	5.38552434399507	-3.35678793898085	0.00104134270647866	0.00774269448056272	-1.49154896304106	0.463379439056276
B3GALT1	-0.408153039956986	3.29859606868288	-2.37672953861081	0.0189638802486948	0.0784249486109386	-3.57167340224769	0.408153039956986
MGAT4A	-0.404778274726079	5.34975398133617	-4.38934642902692	2.3714091466936e-05	0.000328498208299675	2.10320227475482	0.404778274726079
FUT2	-0.402386821826703	6.27645806243102	-4.81637337654189	4.09653225035176e-06	7.24753265976939e-05	3.20248331273191	0.402386821826703
GCNT2	-0.393347143897938	5.16215027485107	-2.52789216848847	0.012704168810072	0.0572554709446496	-3.61397651011177	0.393347143897938
GLT1D1	-0.387042626321136	4.25206004591927	-2.32490056389282	0.0216678393482254	0.0870567189539779	-3.70486550155862	0.387042626321136
B3GALT2	-0.376931693019995	3.64132085398058	-2.01404674303842	0.0461225227225877	0.155495725752267	-4.25865240410928	0.376931693019995
TMTC2	-0.37263863841295	5.69559070487758	-4.13592342019685	6.39152930465588e-05	0.000762250475592585	0.992559396981299	0.37263863841295
MGAT3	-0.34699311791324	5.06728068434608	-1.99337086798394	0.0483690430649511	0.161203921385276	-4.69887770793309	0.34699311791324
B3GALT4	-0.317326195892915	6.16005038467159	-5.01798401251651	1.72648335136698e-06	3.43826053421012e-05	4.18043555876119	0.317326195892915
ALG11	-0.29926047314564	4.6184629006804	-3.82786293094859	0.000202123410950931	0.00200527344617378	0.390545148459383	0.29926047314564
GALNT4	-0.294848717329959	3.36367456190418	-2.73033146366945	0.00722874619891999	0.0369152445100299	-2.74439874130822	0.294848717329959
ALG14	-0.281846105289997	5.11879393810371	-3.65099804693235	0.00038069449233858	0.00338169381109189	-0.362577655184142	0.281846105289997
GALNT7	-0.27102852722446	6.09915295268744	-3.36007512712112	0.00103004137252307	0.00766974923504928	-1.84089447683645	0.27102852722446
ST3GAL1	-0.260476379362706	6.18548375053329	-2.93385318347423	0.00397526919192258	0.0227524147422116	-3.14765699813108	0.260476379362706
C1GALT1	-0.258057360591389	5.95959054997154	-4.95628889064716	2.25418432982791e-06	4.3212713602801e-05	4.09037175543489	0.258057360591389
GCNT1	-0.256497293438561	5.33296655247755	-2.10540237944929	0.0372307904990145	0.132589092526214	-4.57881863843677	0.256497293438561
B4GALT6	-0.252037376338123	5.01646487483665	-1.70909918570742	0.089881081496907	0.254605225707455	-5.14350405126777	0.252037376338123
ST8SIA5	-0.243066832059363	3.14656797731002	-2.61175077891816	0.0100959334184625	0.0479554819965608	-3.15699638459632	0.243066832059363
B4GALT5	-0.237761270703277	6.69161779985083	-5.75782208822801	6.08905576292534e-08	1.88269675766579e-06	7.03591122460468	0.237761270703277
ST6GALNAC3	-0.216732539436408	4.03452515832067	-1.81483408630727	0.0719151229121808	0.216488526888312	-4.61984376024291	0.216732539436408
ST3GAL6	-0.21296814448472	4.88199458143989	-1.72859163958566	0.086318399978774	0.246997474746658	-5.03254581936477	0.21296814448472
PIGB	-0.198890576597701	5.43960122114569	-3.01967188680846	0.00306101897720098	0.01849589982289	-2.40023522884935	0.198890576597701
B3GALNT1	-0.184996901820679	5.46584116895885	-1.62960708578889	0.1056684862277	0.286149971795558	-5.48036368549232	0.184996901820679
UGCG	-0.176256974854716	6.57295139960064	-4.66832262205388	7.61880528793922e-06	0.000124693677181593	2.49860089567533	0.176256974854716
ALG9	-0.17223960274621	4.94439347999188	-2.50297039826869	0.0135879969905785	0.0603327777315534	-3.48946567056933	0.17223960274621
ST6GALNAC6	-0.164967018563047	3.27835674660136	-2.42142476805291	0.0168764609614455	0.0715807184038127	-3.55720088670812	0.164967018563047
GALNT15	-0.159673522561483	5.10532365633783	-0.871129501759325	0.385331188037927	0.660980000049863	-6.20414800743238	0.159673522561483
ST8SIA4	-0.14889122058931	5.30483553894551	-1.2220177172315	0.223969724683468	0.477072612952596	-5.94368780595656	0.14889122058931
B3GNT5	-0.138965919165539	6.33145439683447	-1.74719603079353	0.0830265038057021	0.240261152465294	-5.85302736233205	0.138965919165539
TMTC4	-0.120991496577354	5.73180866683163	-1.41852714274415	0.158492209334499	0.379400804622547	-5.92311763516012	0.120991496577354
A4GALT	-0.1179216415292	6.69048615493429	-1.7785761426885	0.0777077108300839	0.228791920902665	-6.10729853281656	0.1179216415292
GYG2	-0.117358179937037	4.97956650161685	-0.719095807789753	0.473406177034289	0.736758121844094	-6.24272485256417	0.117358179937037
GALNT1	-0.116461620125448	6.73068638485388	-2.78284781037546	0.00621351562792911	0.0327081891503516	-3.9371496912959	0.116461620125448
FUT10	-0.102280170462907	5.3679471615891	-1.2141249969724	0.226958361508515	0.481626001620002	-5.96709010352637	0.102280170462907
DPY19L3	-0.094993813363522	5.5002114593831	-1.7088472640064	0.0899278982479732	0.254713560325166	-5.33030117392611	0.094993813363522
PIGV	-0.0935433828745866	5.8301958096095	-1.63629747830592	0.104259223009633	0.283301913387903	-5.64513025141806	0.0935433828745866
B3GNT2	-0.0913354554927093	6.49343088599277	-2.49711393546562	0.0138035059199538	0.0611207023548985	-4.41601361185419	0.0913354554927093
POMT1	-0.0874717624006607	5.75206350431025	-1.57616958034516	0.117480559276733	0.308807377748514	-5.6871826158702	0.0874717624006607
GALNT14	-0.0853254614390542	5.97487348836505	-0.433131565066524	0.665655709704019	0.869175642920126	-6.96851652474841	0.0853254614390542
GBGT1	-0.0848779996352462	5.08909178759767	-0.821767899789147	0.412752826745132	0.685541146869284	-6.20637308209303	0.0848779996352462
STT3B	-0.0797920029638028	6.73088760934515	-2.84433238566442	0.00519096247005138	0.0282882463739334	-3.74451057560717	0.0797920029638028
ALG13	-0.0775634504271538	5.70262721721839	-1.83517403276792	0.0688254026868142	0.209662046620325	-5.2214934778375	0.0775634504271538
ALG6	-0.0743413322285109	5.80675112076174	-1.49860423595099	0.136463944915087	0.343014115717652	-5.83181133383956	0.0743413322285109
PIGM	-0.0663239323779887	5.79381923859882	-1.21164657155093	0.227902746161647	0.482802527311714	-6.20221650989332	0.0663239323779887
MGAT1	-0.057466523753412	6.53785958448353	-1.70505545804988	0.0906349640556695	0.256264345272446	-6.04473761802867	0.057466523753412
B4GALT1	-0.057107655036484	6.87062252963784	-1.53350672663175	0.127644510698005	0.327852804479852	-6.64122887153303	0.057107655036484
UGT8	-0.0539476126821006	5.20609284973605	-0.173406642933939	0.862608558536115	0.985414328984942	-6.57180308901497	0.0539476126821006
B3GAT1	-0.05389415438919	3.3429093583807	-0.520970657935255	0.603296607302887	0.829309979692573	-6.24419830337815	0.05389415438919
GALNT3	-0.0531547828779786	6.52970751936119	-0.852297515437673	0.395657294474441	0.670084664562932	-7.11494640051978	0.0531547828779786
EOGT	-0.0521187551035007	6.03208603109116	-1.13889404555935	0.25689626601009	0.521773621797793	-6.4376719717986	0.0521187551035007
FUT9	-0.0410207826009636	3.00570204849397	-0.585416106334071	0.559309278980559	0.799654542152523	-6.95188430691015	0.0410207826009636
GYS1	-0.0409827353502941	6.66854123312068	-1.25568060149417	0.211542697062692	0.459747946838231	-6.80926484019438	0.0409827353502941
ST8SIA3	-0.0375198758549811	2.9619166758596	-0.447289743279232	0.655429662093617	0.862068308119729	-7.43418867331848	0.0375198758549811
POMGNT2	-0.0345328055881318	6.10090923826022	-0.461291125801322	0.645380742012266	0.855890161297634	-7.01598713384005	0.0345328055881318
ALG12	-0.0258747045305965	5.73073156398424	-0.42049351715969	0.674837336213335	0.874202160617159	-6.78254022003253	0.0258747045305965
GCNT7	-0.024853182385467	3.42258377299808	-0.32247503390365	0.747624399965215	0.905876826060036	-6.28662531408856	0.024853182385467
GYG1	-0.021461531337251	6.25701832286074	-0.38292429893164	0.702417611187344	0.888831907501347	-7.15758799166011	0.021461531337251
GALNT11	-0.0213355989158019	5.91021903809891	-0.271488131709916	0.786457510345974	0.932014726345675	-6.94627746431644	0.0213355989158019
MGAT4D	-0.0199075755767719	2.94365705182267	-2.08672757566006	0.0389177033086238	0.136997706303615	-6.08448602452256	0.0199075755767719
B4GALT4	-0.0184276294461299	6.20606805589274	-0.217207858416492	0.828395772977001	0.961899912087072	-7.16696667042337	0.0184276294461299
ST6GAL1	-0.0179777790556113	5.9188642738401	-0.123634858266842	0.901800323885501	0.999649934392772	-6.97952010039844	0.0179777790556113
ALG10B	-0.00884214383915261	5.05766492282655	-0.0967977023713356	0.923040009080462	0.999649934392772	-6.48745539687386	0.00884214383915261
B3GAT2	-0.00694489665038533	3.33470040579179	-0.0889219733674463	0.929284334858838	0.999649934392772	-6.41146650154086	0.00694489665038533
ALG5	-0.00632561567215006	6.39573142069318	-0.179836993937147	0.857567863410632	0.981864315253229	-7.31548397419717	0.00632561567215006
MGAT4B	-0.00550120633349671	6.5829880947398	-0.184412934039363	0.85398438766453	0.979343034061879	-7.47455598100798	0.00550120633349671
GLT8D1	-0.00320178575470109	6.27112620199005	-0.0886390007241479	0.929508776026949	0.999649934392772	-7.22664882990388	0.00320178575470109
MGAT4C	-0.00289732058864001	3.12447063420274	-0.0334047474121868	0.973404395479166	0.999649934392772	-6.73407635537329	0.00289732058864001
B3GNTL1	0.0128099199664868	4.72311973198559	0.141886500958305	0.887395040040851	0.999649934392772	-6.32203684391795	0.0128099199664868
FKTN	0.0187685573941367	5.25106206067376	0.21040991900966	0.833685780515036	0.965733518169422	-6.5571186344795	0.0187685573941367
DPM1	0.0219622596647486	6.74756705182987	0.816940693682572	0.415495891692176	0.687790296210815	-7.28911538625921	0.0219622596647486
RFNG	0.0233049959075222	6.28624069186197	0.543183168910295	0.587958118220082	0.81970128774609	-7.07787121142286	0.0233049959075222
ALG8	0.0315034622953556	6.28573892764829	0.61158719194927	0.541906824167338	0.787882195033332	-7.03304071386003	0.0315034622953556
PIGA	0.0367182703660625	5.85855595649948	0.623411705551508	0.534134746444187	0.782285724983702	-6.72511053956997	0.0367182703660625
FUT5	0.0382985218274925	2.98172338272364	1.7576803194568	0.0812171993223321	0.236372716789668	-6.89369940805039	0.0382985218274925
PIGZ	0.0383853439359969	5.64159276538969	0.346510267517117	0.729534109283908	0.900021247922251	-6.72550623968322	0.0383853439359969
STT3A	0.0411526662322403	6.62996702857298	1.064686014029	0.289043015351251	0.561724035229366	-6.93285283764471	0.0411526662322403
B3GALNT2	0.0419137682636475	5.86136864988315	0.920964107827424	0.358819542877479	0.635796816327933	-6.49595861344573	0.0419137682636475
ALG2	0.0434826773249535	6.45013490580624	1.4378458051236	0.152943297571335	0.370315545996781	-6.31391318873737	0.0434826773249535
GLT6D1	0.0443752945098965	2.97759462242326	2.89802043368071	0.00442649838947676	0.0248233952808753	-4.48427341615594	0.0443752945098965
ST6GALNAC4	0.045999385441986	6.34438468963208	0.945939702110132	0.345980001418226	0.623765352353647	-6.80927745816603	0.045999385441986
FUT4	0.0484085299071051	5.1210188704427	0.500620979465473	0.617506480959282	0.838625111841657	-6.37709725284137	0.0484085299071051
B3GLCT	0.0504073582487736	5.83707587102832	0.669756862758688	0.504231654293901	0.760685085989966	-6.67460113141511	0.0504073582487736
FUT11	0.0545036402583987	6.04853013865038	0.971349256766125	0.333225248802545	0.610418201060043	-6.56456759713303	0.0545036402583987
TMTC1	0.0627533636409225	5.54557581636382	0.292705991897523	0.770225740170597	0.92002582985504	-6.67629634887588	0.0627533636409225
OGT	0.0636204701096936	6.30399354006636	1.27623314635525	0.204207763972884	0.449266394486826	-6.40296282576572	0.0636204701096936
ALG1	0.0650193105628452	5.89573432084351	1.27218652867296	0.205636946501092	0.451269823475642	-6.12499357114777	0.0650193105628452
GALNT8	0.0655637034104464	3.36294799276406	0.421725734771212	0.673939935906813	0.873734206796417	-6.35773977059632	0.0655637034104464
B4GAT1	0.0702108211660937	6.22094260013791	1.3289257007722	0.186260927524805	0.423124164373722	-6.26928740527638	0.0702108211660937
MGAT5	0.0771009074177762	6.37294897966617	1.38780085845226	0.167633651167337	0.393953608877183	-6.30039739847436	0.0771009074177762
DPY19L4	0.0862611694293856	5.96668746966636	1.50478895035408	0.134867358611744	0.340286270123555	-5.84149320318418	0.0862611694293856
B4GALNT2	0.0870146473466979	4.0669111300766	0.306812015213403	0.759490161137906	0.912189450189824	-6.13364836775202	0.0870146473466979
B4GALT7	0.0881690508312811	6.12363854500611	1.62199939460273	0.107289504510846	0.289431811910031	-5.76461118382069	0.0881690508312811
COLGALT2	0.0966465757305093	4.41670795506862	0.313967533692179	0.754062085794648	0.908571350388649	-6.1626433445992	0.0966465757305093
ALG10	0.0973566488309228	5.20656958549562	1.05852557388248	0.291829954222122	0.565088911357381	-5.97303257160654	0.0973566488309228
B4GALT2	0.0994245996507388	6.54741526801028	2.76127378984173	0.0066137336036645	0.0343831989209142	-3.66915737968894	0.0994245996507388
GTDC1	0.100006837921531	5.31518576076022	1.06106645039204	0.290678273629343	0.563666963615837	-6.02357167615959	0.100006837921531
FUT1	0.101108537157888	5.96185974153401	1.32633822738733	0.187113736343376	0.424423899237935	-6.07891722604955	0.101108537157888
CHSY1	0.101640953233454	6.38406958765791	2.04521935194239	0.0429038458949583	0.14750027145477	-5.18840934573323	0.101640953233454
FUT7	0.117706858916836	4.51180368568946	0.588191285245532	0.557450987499545	0.798560091468696	-6.0613238456369	0.117706858916836
FUT8	0.12817434161982	5.75643148696858	1.01705430378459	0.311065933207661	0.5866432424465	-6.29695432981219	0.12817434161982
GALNT9	0.129991693656084	3.1820187979456	2.60563651267358	0.0102683756755192	0.0485688284996082	-3.61689655028087	0.129991693656084
UGGT1	0.134193643423944	6.41484910106855	3.55275157961819	0.000536264559277623	0.00449613345995927	-1.22255152305455	0.134193643423944
POMGNT1	0.136123007091414	6.39506566667021	3.36989566725304	0.000996958730996036	0.00747021390832195	-1.78636696883627	0.136123007091414
MGAT2	0.137942908241905	3.64531400348263	1.28804717123531	0.200077151406809	0.443308783291168	-5.48541610802784	0.137942908241905
B3GALT6	0.138189974128037	6.32316543552067	2.75502606915767	0.00673393755322784	0.0348921184912085	-3.48889423706247	0.138189974128037
FKRP	0.144530484267563	5.85527528594859	2.83166858440454	0.00538805454818362	0.0291750266637729	-2.98680886929862	0.144530484267563
MFNG	0.152380196412453	5.85244477268032	1.35238073770962	0.178662547280138	0.411622051532013	-5.95068719481723	0.152380196412453
ST6GALNAC2	0.156095648786544	6.01117868838649	1.38437161781605	0.16867826014675	0.395613030457847	-6.00448832499689	0.156095648786544
EXT2	0.158276192519732	6.35792627682283	2.98263586870875	0.00342875579361118	0.020246489521754	-2.88785666616529	0.158276192519732
CHPF2	0.161004358535097	6.55341641598775	3.52476988637373	0.000590524247961614	0.00486592962889834	-1.40128615374182	0.161004358535097
B4GALT3	0.161452596930542	6.43767715155098	5.05398584314235	1.47629724897934e-06	3.00760770020895e-05	4.40810651090675	0.161452596930542
ST3GAL5	0.165581419311052	4.825187565262	0.992918705374612	0.322642199311117	0.599262267505358	-5.84341432755219	0.165581419311052
CSGALNACT1	0.174455866671692	5.70254989716085	1.66793588199692	0.0977983180002968	0.270835576858364	-5.38779014310903	0.174455866671692
EXTL3	0.178586697638707	6.24035818634246	3.18170647247385	0.0018416541408804	0.0122211922052688	-2.22349331572875	0.178586697638707
UGGT2	0.18066421294545	5.53402444814693	2.37447728774204	0.0190748687534646	0.0787688295053953	-3.92485255819778	0.18066421294545
A4GNT	0.186047082225569	3.23141786117272	2.44887742377355	0.0156979060614565	0.0676587948588754	-3.9857901983551	0.186047082225569
POFUT1	0.187104242919079	6.48301036986451	4.60702150766476	9.81538654350296e-06	0.000154695419741346	2.56459191390296	0.187104242919079
DPY19L2	0.18945666499732	3.80863965841202	1.34371475210923	0.181442297737074	0.416024064999216	-5.370382035852	0.18945666499732
GALNT13	0.194640955730981	4.29594325104629	0.768923513053902	0.443369803303624	0.711358153781285	-5.89793673696975	0.194640955730981
TMTC3	0.198686320882795	6.40475047076353	3.35416093877667	0.00105045766897403	0.00778858988073856	-1.80493307665488	0.198686320882795
POMT2	0.208364409876551	5.69547537945827	3.82546191146401	0.000203896352016999	0.00201747394460776	0.141419858979721	0.208364409876551
DPY19L1	0.208556010205069	6.13737153198198	2.55666766128926	0.0117479870829993	0.0539610162607358	-3.82349153743391	0.208556010205069
POGLUT1	0.215791132909681	5.89384349195095	3.83835063317789	0.000194549542799602	0.00194049944275797	0.0928317191792791	0.215791132909681
GALNT2	0.221696698533127	6.52705253856077	3.39081368827704	0.000929781696341137	0.00706574640261698	-1.76675777111004	0.221696698533127
HAS3	0.223387998145138	6.81230511658981	1.90085209307783	0.0595930816841922	0.188284229105561	-5.73863273315406	0.223387998145138
POFUT2	0.223853178633211	5.81423403546437	3.04597653704821	0.00282232648906122	0.0173141732492455	-2.34213628047187	0.223853178633211
CHPF	0.229105638038101	6.84863878079642	4.20394320049925	4.91700101811102e-05	0.000610536187846393	0.756178019444857	0.229105638038101
GXYLT2	0.240763681580908	5.20393064292228	1.12179558012731	0.264071035101718	0.531262040116111	-5.84785026792626	0.240763681580908
XXYLT1	0.248543430185273	6.31571684025266	3.7539399863893	0.000264019587871932	0.00249640287167308	-0.422673301574865	0.248543430185273
XYLT2	0.254530739650985	6.32614787255277	5.0059158880701	1.81922866765822e-06	3.59173760906728e-05	4.32760677561747	0.254530739650985
B3GNT9	0.259812157461637	6.10192564511864	3.1388823080916	0.0021102195085243	0.0136308711666384	-2.21976222504499	0.259812157461637
B3GAT3	0.260527867648382	6.512624287227	5.12057123736601	1.10322655867048e-06	2.34231670961452e-05	4.69516003261702	0.260527867648382
B4GALNT3	0.262170408790039	6.41630959188434	2.02475076948751	0.0449948325584769	0.152686554789442	-5.15356447512997	0.262170408790039
ALG3	0.26800595512712	6.68482730566696	6.56841499472049	1.18887826660844e-09	5.63408841704466e-08	11.2455700568104	0.26800595512712
EXT1	0.284700153441384	6.56216462593846	5.32603915673801	4.42769517379455e-07	1.06312986300238e-05	5.55982062328257	0.284700153441384
LFNG	0.290868950580498	6.35844004186281	2.40763869490354	0.0174974350371098	0.0737126499540721	-4.27754888618752	0.290868950580498
EXTL2	0.291732260698339	5.78124664549229	3.59016996128855	0.000471021922360476	0.00403567182527624	-0.64745049507211	0.291732260698339
HAS2	0.304398340389198	5.43498099470762	1.43753267341609	0.153032030619131	0.370512710678472	-5.54042112860084	0.304398340389198
COLGALT1	0.307091189300435	6.8221197785887	7.55545964975717	7.30091456745299e-12	5.75426326259985e-10	16.1835560894486	0.307091189300435
GALNT10	0.309607804646252	6.02865961153312	3.60978541743295	0.000439888390872655	0.00380790202540266	-0.700897802472231	0.309607804646252
GLT8D2	0.331352950587759	5.65770446277959	2.16648394662277	0.0321459026791654	0.11812019270507	-4.3738640364542	0.331352950587759
MGAT5B	0.331456289518928	3.9432851893347	1.81144797950903	0.0724404851791088	0.217588975390577	-4.66594320003928	0.331456289518928
LARGE2	0.344328984949924	6.44930650552201	2.63038700123779	0.00958631114687829	0.0460910770651728	-3.77490657106254	0.344328984949924
ST8SIA1	0.352212727581439	4.34435578348631	1.99136968724942	0.0485913351608756	0.161763333964784	-4.29763642993987	0.352212727581439
ST3GAL3	0.356775878560644	3.65034597174599	4.96721165957059	2.15053311678186e-06	4.15338744007135e-05	4.62337620657816	0.356775878560644
ST3GAL2	0.372772895810672	5.58363434697292	3.57683704170924	0.000493358879256788	0.00419245674996391	-0.574738810506007	0.372772895810672
CSGALNACT2	0.37453110320131	6.21160703186827	4.73257158793605	5.82898054597205e-06	9.86329233785539e-05	3.3287525358893	0.37453110320131
HAS1	0.389676000162571	4.27152303734012	1.6307599544177	0.105424561557622	0.285658645799964	-4.91508427903078	0.389676000162571
GALNT18	0.449322424502141	6.44921933382507	5.78987108803259	5.23773991137289e-08	1.65477495860264e-06	7.78741099909273	0.449322424502141
CHSY3	0.603056640262354	4.90205350269169	2.98394277648228	0.00341511517126297	0.0201880084833029	-2.06459322275226	0.603056640262354
GALNT6	0.608383691913342	6.18704454761374	3.35530430724351	0.00104648135539285	0.00777268435282227	-1.45678593553046	0.608383691913342
ST6GALNAC5	0.637470950097959	4.36484130169684	3.84561291183689	0.00018946393207047	0.00189933756598377	0.546351626875618	0.637470950097959
ST8SIA2	0.652941909947412	4.07060361785537	3.51716768402717	0.000606135691228126	0.00497113244860804	-0.558198130674058	0.652941909947412
B4GALNT4	0.678002912000822	5.5691978639245	2.46718820140289	0.0149531076475989	0.0651384201857395	-3.5404681977289	0.678002912000822
B3GNT4	0.689194964849793	4.9822104289031	3.26405862084466	0.00141226444802251	0.00987837092192019	-1.28080949628967	0.689194964849793
CERCAM	0.786155155263444	6.30390908000378	6.19378777192397	7.56657910873884e-09	2.97984822196835e-07	9.85077372172192	0.786155155263444
B4GALNT1	1.31904799783992	5.1503199689798	4.21051320666509	4.79327898598075e-05	0.000598173436161021	1.80010249360593	1.31904799783992
